# Supplementary material for: Drivers of methicillin-resistant Staphylococcus aureus (MRSA) lineage replacement in China
Source: Genome Med. 2021 Oct 28;13:171. doi: 10.1186/s13073-021-00992-x (PMC8555231; doi:10.1186/s13073-021-00992-x)
Supplement: Supplementary file 1 — Additional file 1: Table S1. 132 ST239 and 72 ST59 Chinese isolates included in the phylogenetic analysis. MLST, multilocus sequence type. [file 13073_2021_992_MOESM1_ESM.xls]

## Sheet: Legend
Table S1: 132 ST239 and 72 ST59 Chinese isolates included in the phylogenetic analysis. MLST, multilocus sequence type.

## Sheet: ST59
Identification number	Accession number	Country	Year	Specimen date	Province	Specimen type	Organism	Origins	Community acquired (CA)/ Hospital acquired (HA)/Livestock acquired (LA)	Resistant phenotype	MLST	SCCmec	Spa type	Biofilm formation (OD570)-1	Biofilm formation (OD570)-2	Biofilm formation (OD570)-3	Biofilm formation (Mean OD570)	Lysis of erythrocytes (OD540)-1	Lysis of erythrocytes (OD540)-2	Lysis of erythrocytes (Mean OD540)	CA/HA
4892	SRR7867585	China	2002	2002-07-15	Beijing	wound	S. aureus	Human	HA	MSSA	59	none	t163	0.650852	0.560308	0.63203	0.614397	0.204121	0.221916	0.213018	not applicable
7087	SRR7867481	China	2008	2008-08-02	Beijing	wound	S. aureus	Human	HA	MRSA	59	IV.1	t437	0.253031	0.252421	0.249263	0.251572	0.341832	0.3435	0.342666	not applicable
7299	SRR7867482	China	2008	2008-08-06	Beijing	wound	S. aureus	Human	HA	MRSA	59	IV.1	t437	0.288206	0.2718	0.309397	0.289801	0.37276	0.412179	0.392469	not applicable
7405	SRR7867582	China	2002	2002-11-13	Beijing	blood	S. aureus	Human	HA	MSSA	59	none	t437	0.323911	0.322991	0.289954	0.312285	0.297601	0.30781	0.302706	not applicable
8139	SRR7867487	China	2002	2002-12-14	Beijing	blood	S. aureus	Human	HA	MSSA	59	none	t437	0.462415	0.411411	0.529646	0.467824	0.130537	0.0851046	0.107821	not applicable
01B74	SRR7867599	China	2016	2016-03-14	Beijing	blood	S. aureus	Human	HA	MRSA	59	IV.1	t12011	0.266755	0.297718	0.2673	0.277258	0.308257	0.308827	0.308542	not applicable
03b08	SRR7867479	China	2011	2011-11-06	Shanghai	blood	S. aureus	Human	HA	MSSA	59	none	t172	0.357707	0.36298	0.391837	0.370841	0.313242	0.315973	0.314607	not applicable
05B17	SRR7867480	China	2011	2011-06-09	Guangdong	blood	S. aureus	Human	HA	MRSA	59	IV.1	t437	0.207113	0.216032	0.221229	0.214791	0.139433	0.253483	0.196458	not applicable
06b38	SRR7867591	China	2007	2007-08-12	Guangdong	blood	S. aureus	Human	HA	MRSA	59	IV.1	t437	0.222175	0.211204	0.235262	0.22288	0.221957	0.226638	0.224298	not applicable
06b41	SRR7867488	China	2007	2007-10-09	Guangdong	blood	S. aureus	Human	HA	MRSA	59	IV.1	t437	0.297574	0.272091	0.341764	0.30381	0.315885	0.287297	0.301591	not applicable
06B42	SRR7867600	China	2016	2016-09-10	Guangdong	blood	S. aureus	Human	HA	MRSA	59	IV.1	t091	0.333472	0.349619	0.328484	0.337192	0.324907	0.322876	0.323891	not applicable
07B56	SRR7867601	China	2016	2016-05-07	Liaoning	blood	S. aureus	Human	HA	MRSA	59	IV.1	t437	0.323281	0.361788	0.340921	0.341997	0.339235	0.338454	0.338844	not applicable
09B09	SRR7867602	China	2016	2015-11-27	Shaanxi	blood	S. aureus	Human	HA	MRSA	59	V	t163	0.423029	0.405409	0.435675	0.421371	0.22122	0.225909	0.223564	not applicable
09B14	SRR7867603	China	2016	2015-12-03	Shaanxi	blood	S. aureus	Human	HA	MRSA	59	V	t437	0.220955	0.214199	0.247094	0.227416	0.222477	0.208191	0.215334	not applicable
10B45	SRR7867624	China	2016	2016-06-24	Zhejiang	blood	S. aureus	Human	HA	MRSA	59	IV.1	t437	0.272269	0.299287	0.320166	0.297241	0.292943	0.310341	0.301642	not applicable
11B24	SRR7867623	China	2016	2016-05-28	Hunan	blood	S. aureus	Human	HA	MRSA	59	IV.1	t437	0.271998	0.25547	0.282336	0.269935	0.298751	0.304217	0.301484	not applicable
11B42	SRR7867499	China	2011	2011-08-22	Hunan	blood	S. aureus	Human	HA	MRSA	59	IV.1	t7281	0.191471	0.207671	0.204467	0.201203	0.203948	0.16958	0.186764	not applicable
15B11	SRR7867500	China	2013	2013-02-02	Shandong	blood	S. aureus	Human	HA	MRSA	59	IV.1	t437	0.29107	0.284376	0.23235	0.269266	0.388631	0.339098	0.363864	not applicable
C09	SRR7867626	China	2016	2016-06-02	Chongqing	blood	S. aureus	Human	HA	MRSA	59	IV.1	t437	0.276238	0.310107	0.249145	0.278497	0.330994	0.338232	0.334613	not applicable
C10	SRR7867436	China	2016	2016-06-21	Chongqing	blood	S. aureus	Human	HA	MRSA	59	IV.1	t437	0.296717	0.334208	0.354628	0.328518	0.319912	0.31139	0.315651	not applicable
C12	SRR7867620	China	2016	2016-08-05	Chongqing	blood	S. aureus	Human	HA	MRSA	59	V	t437	0.662559	0.690502	0.629842	0.660968	0.340345	0.338156	0.339251	not applicable
C2	SRR7867580	China	2011	2011-06-24	Shandong	wound	S. aureus	Animal	CA	MSSA	59	none	t1751	0.378504	0.415029	0.37978	0.391104	0.162646	0.167031	0.164839	not applicable
CY076	SRR7867484	China	2010	2010-02-23	Beijing	wound	S. aureus	Human	unknown	MRSA	59	V	t437	0.446457	0.447757	0.440195	0.444803	0.271411	0.348791	0.310101	not applicable
CY10	SRR7867590	China	2016	2016-01-31	Beijing	blood	S. aureus	Human	CA	MSSA	59	none	t437	0.234556	0.220815	0.229048	0.22814	0.0567707	0.0537584	0.0552645	not applicable
cy11060	SRR7867498	China	2011	2011-10-13	Beijing	blood	S. aureus	Human	HA	MRSA	59	IV.1	t437	0.206744	0.23016	0.222012	0.219639	0.421987	0.453946	0.437966	not applicable
CY116	SRR7867583	China	2009	2010-02-20	Beijing	wound	S. aureus	Human	unknown	MSSA	59	none	t4362	0.379397	0.356307	0.46662	0.400775	0.159943	0.163754	0.161849	not applicable
CY13036	SRR7867503	China	2013	2013-01-07	Beijing	blood	S. aureus	Human	CA	MRSA	59	IV.1	t437	0.209506	0.197871	0.191779	0.199719	0.407719	0.367242	0.38748	not applicable
CY16	SRR7867637	China	2016	2016-12-08	Beijing	blood	S. aureus	Human	CA	MRSA	59	IV.1	t3590	0.236905	0.249548	0.243592	0.243348	0.309463	0.472721	0.391092	not applicable
F35	SRR7867581	China	2012	2012-02-04	Shandong	wound	S. aureus	Animal	CA	MSSA	59	none	t437	0.328217	0.309885	0.339162	0.325755	0.219462	0.224347	0.221905	not applicable
G3915	SRR7867586	China	1998	1998-09-19	Beijing	vagina secretion	S. aureus	Human	unknown	MSSA	59	none	t437	0.308634	0.235465	0.234321	0.259473	0.219991	0.221137	0.220564	not applicable
G42	SRR7867592	China	2013	2013-09-03	Jiangsu	blood	S. aureus	Human	unknown	MSSA	59	none	t163	0.313369	0.294683	0.294144	0.300732	0.15713	0.161493	0.159311	not applicable
G70	SRR7867593	China	2013	2013-04-04	Liaoning	blood	S. aureus	Human	unknown	MSSA	59	none	t437	0.526085	0.510021	0.56062	0.532242	0.197084	0.195932	0.196508	not applicable
gd08017	SRR7867483	China	2008	2008-01-10	Guangdong	blood	S. aureus	Human	unknown	MRSA	59	IV.1	t437	0.45566	0.367439	0.341579	0.388226	0.134931	0.126239	0.130585	not applicable
GS13001	SRR7867502	China	2013	2013-06-10	Guangdong	blood	S. aureus	Human	HA	MRSA	59	IV.1	t437	0.253389	0.233912	0.227346	0.238216	0.410826	0.348402	0.379614	not applicable
J09	SRR7867622	China	2016	2016-07-23	Jiangsu	blood	S. aureus	Human	HA	MRSA	59	IV.1	t437	0.43849	0.464103	0.45582	0.452804	0.156178	0.174673	0.165426	not applicable
lc001	SRR7867504	China	2014	2014-01-28	Shandong	blood	S. aureus	Human	CA	MRSA	59	IV.1	t437	0.238009	0.266013	0.207602	0.237208	0.340979	0.299167	0.320073	CA
lc002	SRR7867491	China	2014	2014-05-05	Shandong	blood	S. aureus	Human	HA	MRSA	59	IV.1	t437	0.297128	0.36485	0.397429	0.353136	0.362554	0.310908	0.336731	HA
lc007	SRR7867490	China	2014	2014-08-25	Shandong	blood	S. aureus	Human	CA	MRSA	59	V	t437	0.251909	0.270957	0.286301	0.269722	0.290567	0.275923	0.283245	CA
lc010	SRR7867473	China	2013	2013-04-05	Shandong	blood	S. aureus	Human	HA	MRSA	59	V	t437	0.436751	0.46538	0.46121	0.454447	0.233875	0.225761	0.229818	HA
lc015	SRR7867474	China	2013	2013-08-31	Shandong	blood	S. aureus	Human	CA	MRSA	59	IV.1	t441	0.26254	0.276486	0.222056	0.253694	0.335309	0.359857	0.347583	CA
lc017	SRR7867471	China	2013	2013-10-08	Shandong	blood	S. aureus	Human	CA	MRSA	59	IV.1	t437	0.208857	0.192905	0.223005	0.208256	0.345846	0.307981	0.326914	CA
lc022	SRR7867472	China	2013	2013-12-29	Shandong	blood	S. aureus	Human	HA	MRSA	59	IV.1	t441	0.215796	0.246221	0.267619	0.243212	0.263762	0.310392	0.287077	HA
lc024	SRR7867477	China	2014	2014-03-02	Shandong	blood	S. aureus	Human	CA	MRSA	59	IV.1	t437	0.247298	0.230358	0.248105	0.24192	0.299884	0.31569	0.307787	CA
lc028	SRR7867478	China	2014	2014-04-25	Shandong	blood	S. aureus	Human	HA	MRSA	59	IV.1	t437	0.241218	0.229973	0.19187	0.22102	0.0938635	0.128293	0.111078	HA
lc030	SRR7867475	China	2014	2014-05-06	Shandong	blood	S. aureus	Human	CA	MRSA	59	V	t441	0.438508	0.564207	0.515715	0.506143	0.348925	0.345475	0.3472	CA
lc031	SRR7867476	China	2014	2014-07-05	Shandong	blood	S. aureus	Human	CA	MRSA	59	IV.1	t437	0.218618	0.250022	0.267796	0.245478	0.122685	0.101073	0.111879	CA
lc034	SRR7867469	China	2014	2014-08-09	Shandong	blood	S. aureus	Human	CA	MRSA	59	IV.1	t437	0.319435	0.331266	0.351305	0.334002	0.253589	0.245973	0.249781	CA
lc045	SRR7867470	China	2013	2013-02-03	Shandong	blood	S. aureus	Human	CA	MRSA	59	IV.1	t441	0.234734	0.228983	0.202649	0.222122	0.235644	0.232172	0.233908	CA
lc046	SRR7867457	China	2013	2013-03-05	Shandong	blood	S. aureus	Human	HA	MRSA	59	IV.1	t441	0.211178	0.226994	0.23029	0.222821	0.201393	0.197948	0.199671	HA
lc048	SRR7867456	China	2013	2013-05-25	Shandong	blood	S. aureus	Human	CA	MRSA	59	IV.1	t441	0.28953	0.320836	0.301901	0.304089	0.250343	0.246586	0.248465	CA
lc050	SRR7867455	China	2013	2013-09-04	Shandong	blood	S. aureus	Human	CA	MRSA	59	IV.1	t441	0.30179	0.247459	0.254929	0.268059	0.241729	0.236967	0.239348	CA
lc051	SRR7867454	China	2014	2014-02-05	Shandong	sputum	S. aureus	Human	CA	MRSA	59	IV.1	t437	0.373956	0.343557	0.301229	0.339581	0.27383	0.26559	0.26971	CA
lc055	SRR7867453	China	2014	2014-02-23	Shandong	sputum	S. aureus	Human	CA	MRSA	59	IV.1	t437	0.217805	0.219035	0.212682	0.216507	0.288544	0.28893	0.288737	CA
lc056	SRR7867452	China	2014	2014-04-26	Shandong	sputum	S. aureus	Human	CA	MRSA	59	IV.1	t437	0.266846	0.292287	0.280636	0.279923	0.264641	0.268438	0.266539	CA
lc059	SRR7867451	China	2014	2014-08-20	Shandong	sputum	S. aureus	Human	CA	MRSA	59	IV.1	t437	0.230882	0.253033	0.255951	0.246622	0.339235	0.330104	0.334669	CA
lc064	SRR7867450	China	2014	2014-08-03	Shandong	sputum	S. aureus	Human	HA	MRSA	59	IV.1	t437	0.310052	0.318915	0.362612	0.330526	0.344096	0.328002	0.336049	HA
lc065	SRR7867449	China	2013	2013-06-05	Shandong	sputum	S. aureus	Human	CA	MRSA	59	IV.1	t437	0.621875	0.595907	0.579393	0.599058	0.303555	0.313903	0.308729	CA
lc071	SRR7867448	China	2013	2013-09-06	Shandong	sputum	S. aureus	Human	CA	MRSA	59	IV.1	t441	0.409359	0.396575	0.299407	0.368447	0.323165	0.330446	0.326806	CA
lc077	SRR7867594	China	2013	2013-10-23	Shandong	sputum	S. aureus	Human	CA	MRSA	59	IV.1	t437	0.276388	0.265207	0.284729	0.275442	0.29037	0.286994	0.288682	CA
lc078	SRR7867595	China	2013	2013-11-25	Shandong	sputum	S. aureus	Human	HA	MRSA	59	IV.1	t437	0.350536	0.341085	0.414339	0.368653	0.283085	0.280583	0.281834	HA
lc086	SRR7867596	China	2013	2013-11-03	Shandong	sputum	S. aureus	Human	HA	MRSA	59	IV.1	t172	1.05801	0.998676	0.872944	0.976542	0.348052	0.344734	0.346393	HA
lc088	SRR7867597	China	2013	2013-10-12	Shandong	sputum	S. aureus	Human	HA	MRSA	59	IV.1	t3736	0.432709	0.546997	0.511806	0.497171	0.360093	0.358985	0.359539	CA
lc100	SRR7867598	China	2014	2014-08-04	Shandong	sputum	S. aureus	Human	HA	MRSA	59	IV.1	t3736	0.572643	0.586543	0.599306	0.586164	0.337004	0.317416	0.32721	HA
P8990	SRR7867589	China	1996	1996-11-15	Beijing	pus	S. aureus	Human	HA	MSSA	59	none	t163	0.54923	0.453219	0.463129	0.488526	0.221308	0.228002	0.224655	not applicable
R06	SRR7867621	China	2016	2016-06-30	Shanghai	blood	S. aureus	Human	HA	MRSA	59	IV.1	t437	0.676352	0.5542	0.694893	0.641815	0.0643112	0.0732758	0.0687935	not applicable
R3414	SRR7867584	China	1999	1999-09-01	Beijing	sputum	S. aureus	Human	HA	MSSA	59	none	t437	0.236081	0.270048	0.2428	0.249643	0.198088	0.200797	0.199442	not applicable
SH13067	SRR7867505	China	2013	2013-07-18	Shanghai	blood	S. aureus	Human	HA	MRSA	59	V	t437	0.241064	0.267511	0.270528	0.259701	0.252065	0.399424	0.325744	not applicable
TJ16	SRR7867618	China	2016	2016-11-24	Hubei	blood	S. aureus	Human	HA	MRSA	59	IV.1	t437	0.204819	0.206369	0.216719	0.209302	0.185674	0.193084	0.189379	not applicable
TJ17	SRR7867617	China	2016	2016-12-25	Hubei	blood	S. aureus	Human	HA	MRSA	59	IV.1	t437	0.229351	0.241016	0.232048	0.234138	0.399846	0.411503	0.405675	not applicable
W3254	SRR7867587	China	1999	1999-08-19	Beijing	pus	S. aureus	Human	CA	MSSA	59	none	t5773	0.674683	0.527231	0.510896	0.570937	0.192304	0.194154	0.193229	not applicable
wh11059	SRR7867501	China	2011	2011-10-04	Hubei	blood	S. aureus	Human	HA	MRSA	59	IV.1	t437	0.28314	0.276008	0.257318	0.272156	0.250342	0.41793	0.334136	not applicable
ZY10	SRR7867588	China	2016	2016-09-07	Zhejiang	blood	S. aureus	Human	HA	MRSA	59	IV.1	t163	0.64539	0.695982	0.690243	0.677205	0.291306	0.293028	0.292167	not applicable

## Sheet: ST239
Identification number	Accession number	Country	Year	Specimen date	Province	Specimen type	Organism	Origins	Community acquired (CA)/ Hospital acquired (HA)	Resistant phenotype	MLST	SCCmec	Spa type	Biofilm formation (OD570)-1	Biofilm formation (OD570)-2	Biofilm formation (OD570)-3	Biofilm formation (Mean OD570)	Lysis of erythrocytes (OD540)-1	Lysis of erythrocytes (OD540)-2	Lysis of erythrocytes (Mean OD540)
5701	SRR7867616	China	1995	1995-08-11	Beijing	sputum	S. aureus	Human	HA	MRSA	239	III	t037	0.227594	0.175453	0.197926	0.200324	0.136385	0.133001	0.134693
8005	SRR7867489	China	1996	1996-10-17	Beijing	sputum	S. aureus	Human	HA	MRSA	239	III	t037	0.199973	0.219393	0.192091	0.203819	0.0710535	0.0867368	0.0788951
03b41	SRR7867510	China	2011	2011-07-18	Shanghai	blood	S. aureus	Human	HA	MRSA	239	III	t4878	0.986288	0.949458	0.844351	0.926699	0.0702512	0.0697624	0.0700068
05b39	SRR7867549	China	2006	2006-10-28	Guangdong	blood	S. aureus	Human	HA	MRSA	239	III	t030	0.303534	0.29245	0.280248	0.292077	0.130505	0.118723	0.124614
06B72	SRR7867512	China	2013	2013-06-07	Guangdong	blood	S. aureus	Human	HA	MRSA	239	III	t030	0.201313	0.203112	0.221582	0.208669	0.0946748	0.0568303	0.0757525
07B39	SRR7867468	China	2013	2013-03-01	Liaoning	blood	S. aureus	Human	HA	MRSA	239	III	t030	0.526953	0.581377	0.62176	0.576696	0.142672	0.141913	0.142293
07B64	SRR7867532	China	2013	2013-04-01	Liaoning	blood	S. aureus	Human	HA	MRSA	239	III	t459	0.324357	0.293684	0.311679	0.309907	0.168043	0.121408	0.144726
08B80	SRR7867528	China	2016	2016-04-18	Tianjin	blood	S. aureus	Human	HA	MRSA	239	III	t030	0.272157	0.266814	0.279917	0.272963	0.156204	0.16288	0.159542
09B15	SRR7867509	China	2011	2011-07-09	Shaanxi	blood	S. aureus	Human	HA	MRSA	239	III	t030	0.334116	0.319501	0.295409	0.316342	0.0763207	0.092075	0.0841979
09B38	SRR7867486	China	2016	2016-05-03	Shaanxi	blood	S. aureus	Human	HA	MRSA	239	III	t030	0.249023	0.267719	0.286749	0.267831	0.0674735	0.079167	0.0733203
09B74	SRR7867526	China	2016	2016-07-27	Shaanxi	blood	S. aureus	Human	HA	MRSA	239	III	t037	0.289091	0.231037	0.207147	0.242425	0.0847836	0.0885515	0.0866676
11B09	SRR7867485	China	2013	2013-04-02	Hunan	blood	S. aureus	Human	HA	MRSA	239	III	t233	0.327203	0.3241	0.295038	0.315447	0.0605381	0.0854703	0.0730042
11b091	SRR7867574	China	2007	2007-04-24	Hunan	blood	S. aureus	Human	HA	MRSA	239	III	t037	0.402024	0.482534	0.467176	0.450578	0.1219	0.130585	0.126242
11B36	SRR7867508	China	2012	2012-01-04	Hunan	blood	S. aureus	Human	HA	MRSA	239	III	t233	0.266983	0.243962	0.266017	0.258987	0.0681878	0.0682307	0.0682092
12B02	SRR7867507	China	2013	2013-03-01	Beijing	blood	S. aureus	Human	HA	MRSA	239	III	t030	0.257523	0.297458	0.2817	0.278893	0.0554348	0.0623511	0.058893
12b14	SRR7867539	China	2006	2006-11-12	Sichuan	blood	S. aureus	Human	HA	MRSA	239	III	t030	0.253231	0.251638	0.249105	0.251325	0.0995941	0.109896	0.104745
12B47	SRR7867515	China	2011	2011-08-28	Beijing	blood	S. aureus	Human	HA	MRSA	239	III	t459	0.192821	0.200599	0.193606	0.195675	0.0642854	0.0890887	0.0766871
13b16	SRR7867556	China	2006	2006-12-03	Beijing	blood	S. aureus	Human	HA	MRSA	239	III	t037	0.253412	0.246917	0.239588	0.246639	0.0762054	0.0812926	0.078749
15B03	SRR7867514	China	2011	2011-05-16	Shandong	blood	S. aureus	Human	HA	MRSA	239	III	t030	0.24349	0.248366	0.280114	0.257324	0.0646962	0.064429	0.0645626
4sh24	SRR7867632	China	2005	2005-09-14	Shanghai	blood	S. aureus	Human	HA	MRSA	239	III	t037	0.237241	0.229035	0.270146	0.245474	0.0870429	0.0904237	0.0887333
4sy24	SRR7867635	China	2005	2005-09-07	Liaoning	pus	S. aureus	Human	HA	MRSA	239	III	t030	0.258203	0.293317	0.299615	0.283712	0.0959429	0.0730751	0.084509
5zjsau003	SRR7867631	China	2005	2005-03-24	Zhejiang	blood	S. aureus	Human	HA	MRSA	239	III	t037	0.676061	0.701158	0.710033	0.695751	0.171412	0.151707	0.16156
6qdsau001	SRR7867551	China	2006	2006-06-02	Shandong	sputum	S. aureus	Human	HA	MRSA	239	III	t037	0.316979	0.252616	0.268076	0.279224	0.0731464	0.0744014	0.0737739
6rjsau009	SRR7867550	China	2006	2006-07-22	Shanghai	abdominal drainage	S. aureus	Human	HA	MRSA	239	III	t037	0.232681	0.301635	0.258071	0.264129	0.0720202	0.0822698	0.077145
6sysau021	SRR7867542	China	2006	2006-08-06	Liaoning	urine	S. aureus	Human	HA	MRSA	239	III	t030	0.241984	0.267184	0.275683	0.261617	0.0574543	0.0567394	0.0570968
6xjsau030	SRR7867555	China	2006	2006-05-31	Xinjiang	blood	S. aureus	Human	HA	MRSA	239	III	t037	0.560083	0.433129	0.478083	0.490431	0.0827426	0.0792666	0.0810046
B13242	SRR7867441	China	1999	1999-04-17	Beijing	blood	S. aureus	Human	HA	MRSA	239	III	t037	0.287612	0.249098	0.297173	0.277961	0.126258	0.127275	0.126767
b2k1170	SRR7867610	China	2002	2002-04-09	Beijing	blood	S. aureus	Human	unknown	MRSA	239	III	t030	0.246149	0.233588	0.239546	0.239761	0.265652	0.264061	0.264857
b2k2987	SRR7867609	China	2002	2002-08-01	Beijing	blood	S. aureus	Human	HA	MRSA	239	III	t030	0.202405	0.211587	0.207416	0.207136	0.0654535	0.0789476	0.0722005
b2k3421	SRR7867612	China	2002	2002-08-26	Beijing	blood	S. aureus	Human	HA	MRSA	239	III	t037	0.275533	0.312298	0.303515	0.297115	0.0740703	0.0849968	0.0795335
b3d1405	SRR7867629	China	2003	2003-11-15	Beijing	blood	S. aureus	Human	unknown	MRSA	239	III	t030	0.318968	0.323562	0.350315	0.330948	0.0784843	0.0877661	0.0831252
b3k2345	SRR7867611	China	2003	2003-05-23	Beijing	blood	S. aureus	Human	unknown	MRSA	239	III	t037	0.282619	0.287397	0.281733	0.283916	0.0759107	0.0848268	0.0803688
b3k2954	SRR7867614	China	2003	2003-07-14	Beijing	blood	S. aureus	Human	HA	MRSA	239	III	t459	0.329582	0.315275	0.333031	0.325963	0.0710097	0.0805579	0.0757838
b3k3618	SRR7867613	China	2003	2003-08-20	Beijing	blood	S. aureus	Human	HA	MRSA	239	III	t030	0.23707	0.234614	0.239232	0.236972	0.0738482	0.08238	0.0781141
b3k5923	SRR7867630	China	2003	2003-12-18	Beijing	blood	S. aureus	Human	HA	MRSA	239	III	t030	0.394193	0.388186	0.335575	0.372651	0.0899778	0.0728672	0.0814225
b4k6288	SRR7867627	China	2004	2004-11-19	Beijing	blood	S. aureus	Human	HA	MRSA	239	III	t030	0.338609	0.357749	0.329105	0.341821	0.134717	0.127309	0.131013
b4k6307	SRR7867628	China	2004	2004-11-22	Beijing	blood	S. aureus	Human	HA	MRSA	239	III	t030	0.350299	0.396867	0.309711	0.352292	0.0733941	0.0764196	0.0749068
b5k3529	SRR7867633	China	2005	2005-05-23	Beijing	blood	S. aureus	Human	HA	MRSA	239	III	t037	0.230992	0.241671	0.272994	0.248552	0.089846	0.0642759	0.077061
b5k8864	SRR7867634	China	2005	2005-10-27	Beijing	blood	S. aureus	Human	HA	MRSA	239	III	t030	0.357801	0.352235	0.368404	0.35948	0.105902	0.281178	0.19354
b6k1642	SRR7867636	China	2006	2006-02-26	Beijing	blood	S. aureus	Human	HA	MRSA	239	III	t037	0.711553	0.552473	0.567149	0.610391	0.124428	0.0906321	0.10753
b6k7974	SRR7867552	China	2006	2006-09-14	Beijing	blood	S. aureus	Human	HA	MRSA	239	III	t030	0.210583	0.217503	0.193608	0.207231	0.066959	0.0822784	0.0746187
b7k3111	SRR7867554	China	2007	2007-04-28	Beijing	blood	S. aureus	Human	HA	MRSA	239	III	t030	0.391986	0.396437	0.330561	0.372994	0.0728834	0.0902266	0.081555
br10041	SRR7867571	China	2010	2010-09-09	Beijing	blood	S. aureus	Human	HA	MRSA	239	III	t030	0.408925	0.417003	0.39102	0.405649	0.133881	0.123446	0.128663
br11048	SRR7867445	China	2011	2011-06-05	Beijing	blood	S. aureus	Human	HA	MRSA	239	III	t030	0.255184	0.270926	0.30261	0.27624	0.175056	0.156159	0.165607
C19	SRR7867527	China	2016	2016-12-11	Chongqing	blood	S. aureus	Human	unknown	MRSA	239	III	t030	0.277213	0.257138	0.251246	0.261866	0.391165	0.396325	0.393745
cq08040	SRR7867537	China	2008	2008-07-05	Chongqing	blood	S. aureus	Human	unknown	MRSA	239	III	t037	0.250408	0.254381	0.258221	0.254337	0.105663	0.108953	0.107308
cq10051	SRR7867572	China	2010	2010-10-11	Chongqing	blood	S. aureus	Human	HA	MRSA	239	III	t030	0.318165	0.279688	0.287156	0.295003	0.137896	0.137633	0.137764
CQ13045	SRR7867533	China	2013	2013-05-14	Chongqing	blood	S. aureus	Human	HA	MRSA	239	III	t030	0.186797	0.186335	0.192872	0.188668	0.103743	0.10297	0.103357
cy10033	SRR7867577	China	2010	2010-09-05	Beijing	blood	S. aureus	Human	HA	MRSA	239	III	t632	0.488775	0.411659	0.331785	0.41074	0.178282	0.150523	0.164403
CY15	SRR7867529	China	2016	2016-12-09	Beijing	blood	S. aureus	Human	unknown	MRSA	239	III	t030	0.350641	0.359247	0.352849	0.354246	0.078993	0.0898636	0.0844283
gs07022	SRR7867547	China	2007	2007-10-29	Guangdong	blood	S. aureus	Human	HA	MRSA	239	III	t037	0.534526	0.376888	0.433341	0.448252	0.12086	0.147747	0.134303
gs10039	SRR7867578	China	2010	2010-10-13	Guangdong	blood	S. aureus	Human	HA	MRSA	239	III	t037	0.2609	0.252154	0.258826	0.257293	0.156228	0.159054	0.157641
gs11008	SRR7867434	China	2011	2011-10-18	Guangdong	blood	S. aureus	Human	HA	MRSA	239	III	t037	0.263061	0.249281	0.234402	0.248915	0.167803	0.159869	0.163836
gz06051	SRR7867540	China	2006	2006-09-27	Guangdong	blood	S. aureus	Human	HA	MRSA	239	III	t030	0.320544	0.315894	0.283222	0.306553	0.146659	0.136671	0.141665
gz07030	SRR7867548	China	2007	2007-08-13	Guangdong	blood	S. aureus	Human	HA	MRSA	239	III	t030	0.35486	0.33355	0.356361	0.348257	0.113598	0.185656	0.149627
gz08054	SRR7867538	China	2008	2008-11-06	Guangdong	blood	S. aureus	Human	unknown	MRSA	239	III	t030	0.319199	0.2968	0.307269	0.307756	0.104961	0.131164	0.118063
gz10036	SRR7867495	China	2010	2010-10-12	Guangdong	blood	S. aureus	Human	HA	MRSA	239	III	t030	0.366376	0.403183	0.385425	0.384995	0.144784	0.173669	0.159226
JS11064	SRR7867493	China	2011	2011-09-05	Jiangsu	blood	S. aureus	Human	HA	MRSA	239	III	t037	0.202445	0.207631	0.191413	0.200496	0.126349	0.113163	0.119756
JS13108	SRR7867506	China	2013	2013-09-03	Jiangsu	blood	S. aureus	Human	HA	MRSA	239	III	t030	0.362884	0.362965	0.381434	0.369095	0.134302	0.0748954	0.104599
P7914	SRR7867525	China	1996	1996-10-14	Beijing	sputum	S. aureus	Human	HA	MRSA	239	III	t037	0.24452	0.216685	0.251484	0.237563	0.108074	0.159628	0.133851
P8308	SRR7867534	China	1996	1996-10-24	Beijing	sputum	S. aureus	Human	HA	MRSA	239	III	t037	0.175341	0.178494	0.185152	0.179662	0.073447	0.0667086	0.0700778
P8421	SRR7867567	China	1996	1996-10-31	Beijing	sputum	S. aureus	Human	HA	MRSA	239	III	t037	0.198925	0.231167	0.182945	0.204346	0.100374	0.0920173	0.0961959
P9094	SRR7867604	China	1996	1996-11-21	Beijing	sputum	S. aureus	Human	HA	MRSA	239	III	t037	0.231675	0.22444	0.225216	0.22711	0.0730188	0.0726739	0.0728464
P9313	SRR7867524	China	1996	1996-11-26	Beijing	sputum	S. aureus	Human	HA	MRSA	239	III	t037	0.188274	0.215569	0.190397	0.19808	0.105678	0.107106	0.106392
P9745	SRR7867605	China	1996	1996-12-09	Beijing	lung tissue	S. aureus	Human	HA	MRSA	239	III	t037	0.197967	0.207606	0.173431	0.193001	0.0582845	0.0739737	0.0661291
PG014	SRR7867569	China	2008	2008-07-17	Beijing	wound	S. aureus	Human	unknown	MRSA	239	III	t632	0.338228	0.299996	0.296895	0.311706	0.102436	0.111811	0.107124
PG030	SRR7867570	China	2008	2008-08-11	Beijing	wound	S. aureus	Human	unknown	MRSA	239	III	t037	0.251774	0.240461	0.255721	0.249318	0.13504	0.123362	0.129201
pu08038	SRR7867545	China	2008	2008-07-31	Beijing	blood	S. aureus	Human	unknown	MRSA	239	III	t037	0.329521	0.290781	0.262703	0.294335	0.213984	0.233259	0.223621
pu10045	SRR7867494	China	2010	2010-07-19	Beijing	blood	S. aureus	Human	HA	MRSA	239	III	t030	0.373448	0.341516	0.324697	0.346554	0.139273	0.153335	0.146304
R10027	SRR7867521	China	1998	1998-08-08	Beijing	sputum	S. aureus	Human	HA	MRSA	239	III	t037	0.229416	0.210163	0.205392	0.21499	0.101495	0.109515	0.105505
R10311	SRR7867535	China	1998	1998-08-21	Beijing	sputum	S. aureus	Human	HA	MRSA	239	III	t037	0.255144	0.275993	0.25175	0.260962	0.112768	0.12797	0.120369
R1038	SRR7867439	China	1999	1999-04-08	Beijing	sputum	S. aureus	Human	HA	MRSA	239	III	t037	0.229809	0.21453	0.220546	0.221628	0.113886	0.117168	0.115527
R1180	SRR7867563	China	1999	1999-04-15	Beijing	sputum	S. aureus	Human	HA	MRSA	239	III	t037	0.244646	0.287011	0.239088	0.256915	0.109711	0.109319	0.109515
R12016	SRR7867443	China	1998	1998-11-10	Beijing	sputum	S. aureus	Human	HA	MRSA	239	III	t037	0.188531	0.187296	0.215053	0.19696	0.239736	0.253538	0.246637
R1635	SRR7867566	China	2000	2000-05-12	Beijing	sputum	S. aureus	Human	HA	MRSA	239	III	t037	0.372591	0.341017	0.359741	0.357783	0.108214	0.113319	0.110766
R1658	SRR7867565	China	2000	2000-05-13	Beijing	sputum	S. aureus	Human	HA	MRSA	239	III	t037	0.287643	0.268985	0.273524	0.276717	0.100575	0.116737	0.108656
R171	SRR7867568	China	1996	1996-12-27	Beijing	sputum	S. aureus	Human	HA	MRSA	239	III	t037	0.194221	0.177769	0.210132	0.194041	0.108553	0.103585	0.106069
R1900	SRR7867558	China	1999	1999-05-30	Beijing	sputum	S. aureus	Human	HA	MRSA	239	III	t037	0.209461	0.261094	0.387746	0.2861	0.104847	0.10802	0.106434
R2137	SRR7867606	China	2000	2000-06-16	Beijing	sputum	S. aureus	Human	HA	MRSA	239	III	t037	0.203074	0.212833	0.203027	0.206311	0.11673	0.109243	0.112987
R2172	SRR7867557	China	1999	1999-06-18	Beijing	sputum	S. aureus	Human	CA	MRSA	239	III	t037	0.314958	0.387898	0.299229	0.334028	0.115355	0.114526	0.11494
R2626	SRR7867459	China	1999	1999-07-11	Beijing	sputum	S. aureus	Human	HA	MRSA	239	III	t037	0.198802	0.205958	0.181646	0.195469	0.106287	0.0996765	0.102982
R2792	SRR7867447	China	1999	1999-07-22	Beijing	sputum	S. aureus	Human	HA	MRSA	239	III	t037	0.203808	0.231791	0.219205	0.218268	0.110601	0.119741	0.115171
R2839	SRR7867560	China	1999	1999-07-27	Beijing	sputum	S. aureus	Human	HA	MRSA	239	III	t037	0.335015	0.427763	0.332171	0.364983	0.103057	0.111582	0.10732
R2854	SRR7867446	China	1999	1999-08-25	Beijing	sputum	S. aureus	Human	unknown	MRSA	239	III	t037	0.358877	0.337149	0.300931	0.332319	0.109395	0.108514	0.108954
R3048	SRR7867543	China	2000	2000-08-08	Beijing	sputum	S. aureus	Human	HA	MRSA	239	III	t037	0.266009	0.31224	0.2927	0.290317	0.111079	0.113373	0.112226
R3067	SRR7867466	China	2000	2000-08-08	Beijing	sputum	S. aureus	Human	HA	MRSA	239	III	t037	0.187002	0.170815	0.213371	0.190396	0.118772	0.110703	0.114738
R3193	SRR7867465	China	2000	2000-08-10	Beijing	sputum	S. aureus	Human	HA	MRSA	239	III	t030	0.337266	0.38505	0.265878	0.329398	0.172057	0.172321	0.172189
R3203	SRR7867607	China	2000	2000-08-10	Beijing	sputum	S. aureus	Human	HA	MRSA	239	III	t037	0.203871	0.261643	0.220398	0.228637	0.106381	0.118724	0.112553
R3230	SRR7867544	China	2000	2000-08-19	Beijing	sputum	S. aureus	Human	HA	MRSA	239	III	t037	0.315578	0.290468	0.290236	0.298761	0.119324	0.109145	0.114235
R3249	SRR7867467	China	2000	2000-08-20	Beijing	sputum	S. aureus	Human	HA	MRSA	239	III	t037	0.168585	0.214978	0.231104	0.204889	0.125523	0.133019	0.129271
R5667	SRR7867625	China	1995	1995-08-10	Beijing	sputum	S. aureus	Human	unknown	MRSA	239	III	t037	0.178387	0.179066	0.203682	0.187045	0.0518474	0.0620227	0.0569351
R5905	SRR7867541	China	2000	2000-12-02	Beijing	sputum	S. aureus	Human	HA	MRSA	239	III	t037	0.315603	0.263399	0.245294	0.274766	0.10694	0.115128	0.111034
R6130	SRR7867615	China	1995	1995-08-09	Beijing	sputum	S. aureus	Human	unknown	MRSA	239	III	t037	0.194752	0.200393	0.19832	0.197822	0.0635065	0.0680531	0.0657798
R7109	SRR7867536	China	1998	1998-03-24	Beijing	sputum	S. aureus	Human	unknown	MRSA	239	III	t037	0.197541	0.229944	0.217846	0.21511	0.107457	0.108813	0.108135
R947	SRR7867559	China	1999	1999-04-03	Beijing	sputum	S. aureus	Human	HA	MRSA	239	III	t037	0.243461	0.250551	0.226952	0.240321	0.120337	0.113837	0.117087
R9628	SRR7867562	China	1998	1998-07-18	Beijing	sputum	S. aureus	Human	HA	MRSA	239	III	t037	0.24911	0.278761	0.442364	0.323412	0.104926	0.113913	0.10942
R9644	SRR7867561	China	1998	1998-07-22	Beijing	sputum	S. aureus	Human	HA	MRSA	239	III	t037	0.382373	0.389263	0.32749	0.366375	0.098386	0.109214	0.1038
R9661	SRR7867519	China	1998	1998-07-22	Beijing	sputum	S. aureus	Human	HA	MRSA	239	III	t037	0.194098	0.18788	0.199273	0.19375	0.101929	0.104862	0.103396
R9671	SRR7867564	China	1998	1998-07-21	Beijing	sputum	S. aureus	Human	HA	MRSA	239	III	t037	0.297701	0.26921	0.227272	0.264728	0.109663	0.112735	0.111199
sh10037	SRR7867497	China	2010	2010-11-06	Shanghai	blood	S. aureus	Human	HA	MRSA	239	III	t030	0.21711	0.240007	0.212215	0.223111	0.123125	0.141928	0.132526
SH11004	SRR7867513	China	2011	2011-07-29	Shanghai	blood	S. aureus	Human	HA	MRSA	239	III	t037	0.877909	0.97208	0.701968	0.850652	0.0585628	0.064186	0.0613744
sy08004	SRR7867546	China	2008	2008-08-14	Liaoning	blood	S. aureus	Human	unknown	MRSA	239	III	t030	0.36212	0.362471	0.406298	0.376963	0.0961048	0.175881	0.135993
tj08025	SRR7867575	China	2008	2008-09-17	Tianjin	blood	S. aureus	Human	unknown	MRSA	239	III	t030	0.354689	0.384587	0.40671	0.381995	0.0921792	0.075245	0.0837121
W1015	SRR7867458	China	1999	1999-04-20	Beijing	lung tissue	S. aureus	Human	HA	MRSA	239	III	t037	0.167477	0.190195	0.23502	0.197564	0.100015	0.100081	0.100048
W1214	SRR7867442	China	1999	1999-05-07	Beijing	abdominal drainage	S. aureus	Human	HA	MRSA	239	III	t037	0.318053	0.283913	0.304081	0.302016	0.118517	0.130055	0.124286
W1616	SRR7867462	China	2000	2000-06-01	Beijing	wound	S. aureus	Human	HA	MRSA	239	III	t030	0.238514	0.276678	0.344766	0.286653	0.163801	0.167823	0.165812
W192	SRR7867579	China	2000	2000-02-26	Beijing	pus	S. aureus	Human	unknown	MRSA	239	III	t037	0.190046	0.267421	0.170442	0.209303	0.112367	0.109621	0.110994
W2030	SRR7867461	China	2000	2000-06-10	Beijing	abdominal drainage	S. aureus	Human	HA	MRSA	239	III	t030	0.309468	0.280622	0.231615	0.273902	0.145467	0.139905	0.142686
W2138	SRR7867463	China	2000	2000-06-19	Beijing	abdominal drainage	S. aureus	Human	HA	MRSA	239	III	t030	0.327116	0.433003	0.376624	0.378914	0.170036	0.168027	0.169031
W2257	SRR7867438	China	1999	1999-06-25	Beijing	abdominal drainage	S. aureus	Human	HA	MRSA	239	III	t037	0.291148	0.35329	0.293288	0.312575	0.146735	0.134339	0.140537
W2839	SRR7867440	China	1999	1999-07-27	Beijing	abdominal drainage	S. aureus	Human	HA	MRSA	239	III	t037	0.261005	0.249073	0.245098	0.251725	0.130034	0.13883	0.134432
W2867	SRR7867608	China	2000	2000-07-28	Beijing	pus	S. aureus	Human	HA	MRSA	239	III	t037	0.209678	0.22411	0.217011	0.216933	0.096691	0.117592	0.107142
W3200	SRR7867464	China	2000	2000-08-15	Beijing	bile	S. aureus	Human	HA	MRSA	239	III	t030	0.433752	0.365974	0.37242	0.390715	0.18001	0.17862	0.179315
W4819	SRR7867619	China	1994	1994-07-21	Beijing	bile	S. aureus	Human	HA	MRSA	239	III	t037	0.234913	0.249585	0.197708	0.227402	0.059837	0.0663632	0.0631001
W6642	SRR7867520	China	1998	1998-07-14	Beijing	pus	S. aureus	Human	HA	MRSA	239	III	t037	0.201652	0.220144	0.205901	0.209232	0.115135	0.131588	0.123362
W6798	SRR7867522	China	1998	1998-07-24	Beijing	abdominal drainage	S. aureus	Human	HA	MRSA	239	III	t037	0.21751	0.204731	0.195661	0.205967	0.114599	0.10854	0.11157
W6832	SRR7867517	China	1998	1998-07-24	Beijing	abdominal drainage	S. aureus	Human	unknown	MRSA	239	III	t037	0.257089	0.214852	0.256904	0.242949	0.222875	0.215724	0.2193
W7035	SRR7867523	China	1998	1998-08-11	Beijing	abdominal drainage	S. aureus	Human	unknown	MRSA	239	III	t037	0.226692	0.218761	0.23066	0.225371	0.225868	0.245405	0.235636
W7093	SRR7867518	China	1998	1998-08-15	Beijing	abdominal drainage	S. aureus	Human	HA	MRSA	239	III	t037	0.232362	0.222913	0.206668	0.220647	0.109099	0.112059	0.110579
W7325	SRR7867444	China	1998	1998-09-01	Beijing	abdominal fluid	S. aureus	Human	HA	MRSA	239	III	t037	0.21757	0.250829	0.208583	0.225661	0.129383	0.134299	0.131841
W735	SRR7867437	China	1999	1999-04-03	Beijing	pus	S. aureus	Human	HA	MRSA	239	III	t037	0.199668	0.205965	0.201263	0.202299	0.123578	0.123969	0.123773
W7698	SRR7867516	China	1998	1998-09-29	Beijing	abdominal drainage	S. aureus	Human	HA	MRSA	239	III	t037	0.190816	0.224729	0.198379	0.204641	0.109896	0.113039	0.111467
W9554	SRR7867460	China	1999	1999-01-20	Beijing	abdominal drainage	S. aureus	Human	HA	MRSA	239	III	t037	0.244814	0.233185	0.219673	0.232557	0.101152	0.103693	0.102423
wh08045	SRR7867576	China	2008	2008-06-10	Hubei	blood	S. aureus	Human	unknown	MRSA	239	III	t030	0.221675	0.238955	0.244441	0.235024	0.0925482	0.067864	0.0802061
wh10028	SRR7867496	China	2010	2010-09-12	Hubei	blood	S. aureus	Human	CA	MRSA	239	III	t030	0.32252	0.357935	0.452799	0.377751	0.184933	0.140401	0.162667
xa07029	SRR7867573	China	2007	2007-11-03	Shaanxi	blood	S. aureus	Human	HA	MRSA	239	III	t037	0.279346	0.273552	0.305462	0.28612	0.143203	0.125201	0.134202
XA11011	SRR7867492	China	2011	2011-06-08	Shaanxi	blood	S. aureus	Human	HA	MRSA	239	III	t030	0.439498	0.435485	0.402583	0.425855	0.116544	0.134841	0.125692
XJ13046	SRR7867530	China	2013	2013-04-01	Shaanxi	blood	S. aureus	Human	HA	MRSA	239	III	t030	0.360686	0.386136	0.420573	0.389132	0.227481	0.134893	0.181187
zj07028	SRR7867553	China	2007	2007-07-24	Zhejiang	blood	S. aureus	Human	HA	MRSA	239	III	t037	0.468469	0.41487	0.42442	0.43592	0.137976	0.161538	0.149757
zj08027	SRR7867511	China	2008	2008-10-15	Zhejiang	blood	S. aureus	Human	unknown	MRSA	239	III	t037	0.321692	0.328325	0.318785	0.322934	0.236787	0.237232	0.23701
zj11098	SRR7867435	China	2011	2011-10-07	Zhejiang	blood	S. aureus	Human	HA	MRSA	239	III	t421	0.510054	0.519893	0.448451	0.492799	0.147241	0.163452	0.155347
ZJS13011	SRR7867531	China	2013	2013-01-05	Zhejiang	blood	S. aureus	Human	HA	MRSA	239	III	t037	0.359792	0.308194	0.34551	0.337832	0.165915	0.154006	0.159961
